# Supplementary material for: TTN Variants Are Associated with Physical Performance and Provide Potential Markers for Sport-Related Phenotypes
Source: Int J Environ Res Public Health. 2022 Aug 17;19(16):10173. doi: 10.3390/ijerph191610173 (PMC9408402; doi:10.3390/ijerph191610173)
Supplement: Supplementary file 1 [file ijerph-19-10173-s001.zip]

Archive with 1 entries (1 files):
- ijerph-1793999-supplementary.pdf
